# Supplementary material for: Integrated analysis of omics data using microRNA-target mRNA network and PPI network reveals regulation of Gnai1 function in the spinal cord of Ews/Ewsr1 KO mice
Source: BMC Med Genomics. 2016 Aug 12;9(Suppl 1):33. doi: 10.1186/s12920-016-0195-4 (PMC4989891; doi:10.1186/s12920-016-0195-4)
Supplement: Additional file 1: Table S1. — Top 400 DEGs analysis result. A) GO term result of DAVID analysis. B) KEGG pathway result list. (XLSX 19 kb) [file 12920_2016_195_MOESM1_ESM.xlsx]

## Sheet: A) Top 400 DEGs DAVID result
Category	Term	Count	%	PValue	Genes	List Total	Pop Hits	Pop Total	Fold Enrichment	Bonferroni	Benjamini	FDR
GOTERM_BP_FAT	GO:0006955~immune response	17	5.2795	0.00100922	IL1F9, H2-Q10, OLR1, GM14506, IL1RL1, GM8810, H2-OA, CCR2, MPO, CD4, H2-T23, OAS1A, CLEC7A, CFD, CD300LB, DEFB1, CD27	192	471	13588	2.55436	0.694998	0.694998	1.6151
GOTERM_BP_FAT	GO:0009954~proximal/distal pattern formation	4	1.24224	0.00500735	HOXC10, HOXD9, HOXC11, HOXA10	192	25	13588	11.3233	0.99727	0.94775	7.77616
GOTERM_BP_FAT	GO:0001539~ciliary or flagellar motility	3	0.931677	0.00994525	CATSPER4, CATSPER3, DNAHC11	192	11	13588	19.3011	0.999992	0.98012	14.8861
GOTERM_BP_FAT	GO:0048878~chemical homeostasis	12	3.72671	0.0141833	ATP6V0C, GM14506, EPB4.2, PRND, FABP4, FGF23, LTF, CACNA1F, CHRNA6, BANK1, ANGPTL3, RHAG	192	365	13588	2.32671	1	0.985	20.575
GOTERM_BP_FAT	GO:0050801~ion homeostasis	10	3.10559	0.0228312	ATP6V0C, GM14506, EPB4.2, PRND, FGF23, LTF, CACNA1F, CHRNA6, BANK1, RHAG	192	293	13588	2.41539	1	0.995626	31.0952
GOTERM_BP_FAT	GO:0006811~ion transport	18	5.59006	0.0229665	SLC22A18, RHAG, SLC34A3, ATP6V0C, CATSPER4, ACCN3, CATSPER3, SLC26A7, NHEDC1, ATP2A1, LTF, GLRA4, SCNN1G, SLC4A1, CHRNA6, CACNA1F, ATP6V0A4, SLC5A10	192	712	13588	1.78915	1	0.989474	31.249
GOTERM_BP_FAT	GO:0006603~phosphocreatine metabolic process	2	0.621118	0.0279165	CKM, CKMT2	192	2	13588	70.7708	1	0.991406	36.6557
GOTERM_BP_FAT	GO:0030239~myofibril assembly	3	0.931677	0.02873	TNNT2, ACTA1, TTN	192	19	13588	11.1743	1	0.986229	37.5052
GOTERM_BP_FAT	GO:0006873~cellular ion homeostasis	9	2.79503	0.0313594	ATP6V0C, GM14506, PRND, FGF23, LTF, CACNA1F, CHRNA6, BANK1, RHAG	192	261	13588	2.44037	1	0.984443	40.1783
GOTERM_BP_FAT	GO:0006814~sodium ion transport	6	1.86335	0.0316014	CATSPER4, ACCN3, CATSPER3, SCNN1G, SLC5A10, SLC34A3	192	125	13588	3.397	1	0.977093	40.4189
GOTERM_BP_FAT	GO:0055082~cellular chemical homeostasis	9	2.79503	0.0358171	ATP6V0C, GM14506, PRND, FGF23, LTF, CACNA1F, CHRNA6, BANK1, RHAG	192	268	13588	2.37663	1	0.979747	44.4666
GOTERM_BP_FAT	GO:0042592~homeostatic process	15	4.65839	0.0362201	GM14506, PRND, FGF23, TRIM10, RHAG, ATP6V0C, HBA-A1, HBA-A2, TXNDC2, EPB4.2, LTF, FABP4, CHRNA6, CACNA1F, BANK1, ANGPTL3	192	584	13588	1.81774	1	0.973095	44.8397
GOTERM_BP_FAT	GO:0007010~cytoskeleton organization	10	3.10559	0.040591	TNNT2, KRT17, SGCG, ACTA1, GYPA, S100A9, USH1C, ARHGAP8, TTN, VILL	192	326	13588	2.17088	1	0.976448	48.7384
GOTERM_BP_FAT	GO:0021800~cerebral cortex tangential migration	2	0.621118	0.0415826	ARX, LHX6	192	3	13588	47.1806	1	0.971778	49.5861
GOTERM_BP_FAT	GO:0031032~actomyosin structure organization	3	0.931677	0.0477225	TNNT2, ACTA1, TTN	192	25	13588	8.4925	1	0.97837	54.5494
GOTERM_BP_FAT	GO:0006952~defense response	12	3.72671	0.0518041	NGP, OLR1, GM14506, IL1RL1, CAMP, CCR2, PPP3R2, MPO, CHI3L3, CLEC7A, CFD, DEFB1	192	448	13588	1.89565	1	0.979955	57.5911
GOTERM_BP_FAT	GO:0006936~muscle contraction	4	1.24224	0.0522135	TNNT2, MYH2, MYH4, TTN	192	60	13588	4.71806	1	0.975514	57.8853
GOTERM_BP_FAT	GO:0009581~detection of external stimulus	4	1.24224	0.0522135	GUCA1B, ACCN3, CLEC7A, OTOP1	192	60	13588	4.71806	1	0.975514	57.8853
GOTERM_BP_FAT	GO:0019725~cellular homeostasis	10	3.10559	0.0531562	ATP6V0C, TXNDC2, GM14506, PRND, FGF23, LTF, CACNA1F, CHRNA6, BANK1, RHAG	192	343	13588	2.06329	1	0.971804	58.5558
GOTERM_BP_FAT	GO:0021830~interneuron migration from the subpallium to the cortex	2	0.621118	0.0550576	ARX, LHX6	192	4	13588	35.3854	1	0.969959	59.8777
GOTERM_BP_FAT	GO:0021894~cerebral cortex GABAergic interneuron development	2	0.621118	0.0550576	ARX, LHX6	192	4	13588	35.3854	1	0.969959	59.8777
GOTERM_BP_FAT	GO:0021853~cerebral cortex GABAergic interneuron migration	2	0.621118	0.0550576	ARX, LHX6	192	4	13588	35.3854	1	0.969959	59.8777
GOTERM_BP_FAT	GO:0006812~cation transport	13	4.03727	0.0598387	RHAG, SLC34A3, ATP6V0C, CATSPER4, ACCN3, CATSPER3, NHEDC1, ATP2A1, LTF, SCNN1G, CACNA1F, ATP6V0A4, SLC5A10	192	515	13588	1.78645	1	0.973436	63.0291
GOTERM_BP_FAT	GO:0055085~transmembrane transport	12	3.72671	0.0602976	ATP6V0C, GM8429, CATSPER4, SLC22A18, CATSPER3, SLC26A7, NHEDC1, CACNA1F, ATP6V0A4, AQP1, SLC5A10, RHAG	192	460	13588	1.8462	1	0.969277	63.319
GOTERM_BP_FAT	GO:0009952~anterior/posterior pattern formation	6	1.86335	0.0648188	HOXC10, HOXD9, HOXC11, GATA4, HOXA10, TTN	192	153	13588	2.77533	1	0.972187	66.0637
GOTERM_BP_FAT	GO:0048598~embryonic morphogenesis	10	3.10559	0.067144	HOXC10, HOXD9, TBX15, HOXC11, GATA4, HOXA10, USH1C, GM4477, PTPRQ, OTOP1	192	359	13588	1.97133	1	0.971384	67.3991
GOTERM_BP_FAT	GO:0042330~taxis	5	1.5528	0.0676277	S100A8, S100A9, FPR1, CXCR2, FPR2	192	109	13588	3.24637	1	0.96765	67.6707
GOTERM_BP_FAT	GO:0006935~chemotaxis	5	1.5528	0.0676277	S100A8, S100A9, FPR1, CXCR2, FPR2	192	109	13588	3.24637	1	0.96765	67.6707
GOTERM_BP_FAT	GO:0003012~muscle system process	4	1.24224	0.0681544	TNNT2, MYH2, MYH4, TTN	192	67	13588	4.22512	1	0.963864	67.9639
GOTERM_BP_FAT	GO:0021843~substrate-independent telencephalic tangential interneuron migration	2	0.621118	0.0683441	ARX, LHX6	192	5	13588	28.3083	1	0.959318	68.0689
GOTERM_BP_FAT	GO:0021826~substrate-independent telencephalic tangential migration	2	0.621118	0.0683441	ARX, LHX6	192	5	13588	28.3083	1	0.959318	68.0689
GOTERM_BP_FAT	GO:0048562~embryonic organ morphogenesis	6	1.86335	0.0769356	HOXD9, TBX15, GATA4, USH1C, PTPRQ, OTOP1	192	161	13588	2.63742	1	0.969404	72.5002
GOTERM_BP_FAT	GO:0001878~response to yeast	2	0.621118	0.0814448	MPO, CLEC7A	192	6	13588	23.5903	1	0.971789	74.5883
GOTERM_BP_FAT	GO:0014823~response to activity	2	0.621118	0.0814448	MYH2, MYH4	192	6	13588	23.5903	1	0.971789	74.5883
GOTERM_BP_FAT	GO:0051094~positive regulation of developmental process	7	2.17391	0.081666	KRT17, GATA4, SEMA4D, ANGPTL3, CD27, TOB2, IFI204	192	214	13588	2.31493	1	0.968405	74.6868
GOTERM_BP_FAT	GO:0030036~actin cytoskeleton organization	6	1.86335	0.0833845	TNNT2, ACTA1, S100A9, USH1C, ARHGAP8, TTN	192	165	13588	2.57348	1	0.967059	75.4399
GOTERM_BP_FAT	GO:0048002~antigen processing and presentation of peptide antigen	3	0.931677	0.086484	H2-Q10, H2-OA, H2-T23	192	35	13588	6.06607	1	0.967659	76.7455
GOTERM_BP_FAT	GO:0010927~cellular component assembly involved in morphogenesis	3	0.931677	0.0907543	TNNT2, ACTA1, TTN	192	36	13588	5.89757	1	0.969694	78.4378
GOTERM_BP_FAT	GO:0006641~triglyceride metabolic process	3	0.931677	0.0907543	APOC1, ANGPTL3, SLC27A5	192	36	13588	5.89757	1	0.969694	78.4378
GOTERM_BP_FAT	GO:0042157~lipoprotein metabolic process	4	1.24224	0.0914628	APOC1, CD4, MBOAT4, APOL11B	192	76	13588	3.72478	1	0.967229	78.7072
GOTERM_BP_FAT	GO:0006599~phosphagen metabolic process	2	0.621118	0.0943622	CKM, CKMT2	192	7	13588	20.2202	1	0.967556	79.7769
GOTERM_BP_FAT	GO:0021892~cerebral cortex GABAergic interneuron differentiation	2	0.621118	0.0943622	ARX, LHX6	192	7	13588	20.2202	1	0.967556	79.7769
GOTERM_BP_FAT	GO:0007155~cell adhesion	13	4.03727	0.0977848	CLDN8, CLDN18, OLR1, LMO7, STAB2, GM12447, RPL29, GLYCAM1, ITGAX, GM10709, CD4, CLEC7A, ANGPTL3, GPNMB, RS1	192	561	13588	1.63997	1	0.968492	80.9748
GOTERM_BP_FAT	GO:0022610~biological adhesion	13	4.03727	0.0987428	CLDN8, CLDN18, OLR1, LMO7, STAB2, GM12447, RPL29, GLYCAM1, ITGAX, GM10709, CD4, CLEC7A, ANGPTL3, GPNMB, RS1	192	562	13588	1.63705	1	0.966499	81.298

## Sheet: B) Top 400 DEGs KEGG result
KEGG pathway ID	Pathway name	Number of hit genes
mmu01100	Metabolic pathways - Mus musculus (mouse)	12
mmu04514	Cell adhesion molecules (CAMs) - Mus musculus (mouse)	10
mmu04080	Neuroactive ligand-receptor interaction - Mus musculus (mouse)	9
mmu04145	Phagosome - Mus musculus (mouse)	9
mmu05152	Tuberculosis - Mus musculus (mouse)	8
mmu04020	Calcium signaling pathway - Mus musculus (mouse)	6
mmu05166	HTLV-I infection - Mus musculus (mouse)	6
mmu04530	Tight junction - Mus musculus (mouse)	5
mmu05414	Dilated cardiomyopathy - Mus musculus (mouse)	5
mmu05202	Transcriptional misregulation in cancer - Mus musculus (mouse)	5
mmu04022	cGMP-PKG signaling pathway - Mus musculus (mouse)	5
mmu05410	Hypertrophic cardiomyopathy (HCM) - Mus musculus (mouse)	5
mmu04060	Cytokine-cytokine receptor interaction - Mus musculus (mouse)	4
mmu05150	Staphylococcus aureus infection - Mus musculus (mouse)	4
mmu05416	Viral myocarditis - Mus musculus (mouse)	4
mmu05160	Hepatitis C - Mus musculus (mouse)	4
mmu04612	Antigen processing and presentation - Mus musculus (mouse)	4
mmu05168	Herpes simplex infection - Mus musculus (mouse)	4
mmu05144	Malaria - Mus musculus (mouse)	3
mmu05330	Allograft rejection - Mus musculus (mouse)	3
mmu05323	Rheumatoid arthritis - Mus musculus (mouse)	3
mmu04940	Type I diabetes mellitus - Mus musculus (mouse)	3
mmu04142	Lysosome - Mus musculus (mouse)	3
mmu04144	Endocytosis - Mus musculus (mouse)	3
mmu05010	Alzheimer's disease - Mus musculus (mouse)	3
mmu04660	T cell receptor signaling pathway - Mus musculus (mouse)	3
mmu03320	PPAR signaling pathway - Mus musculus (mouse)	3
mmu04310	Wnt signaling pathway - Mus musculus (mouse)	3
mmu05203	Viral carcinogenesis - Mus musculus (mouse)	3
mmu05332	Graft-versus-host disease - Mus musculus (mouse)	3
mmu05320	Autoimmune thyroid disease - Mus musculus (mouse)	3
mmu05412	Arrhythmogenic right ventricular cardiomyopathy (ARVC) - Mus musculus (mouse)	3
mmu04010	MAPK signaling pathway - Mus musculus (mouse)	3
mmu03010	Ribosome - Mus musculus (mouse)	3
mmu04670	Leukocyte transendothelial migration - Mus musculus (mouse)	3
mmu04966	Collecting duct acid secretion - Mus musculus (mouse)	3
mmu00190	Oxidative phosphorylation - Mus musculus (mouse)	2
mmu04114	Oocyte meiosis - Mus musculus (mouse)	2
mmu04360	Axon guidance - Mus musculus (mouse)	2
mmu04726	Serotonergic synapse - Mus musculus (mouse)	2
mmu04390	Hippo signaling pathway - Mus musculus (mouse)	2
mmu04740	Olfactory transduction - Mus musculus (mouse)	2
mmu05169	Epstein-Barr virus infection - Mus musculus (mouse)	2
mmu04062	Chemokine signaling pathway - Mus musculus (mouse)	2
mmu04721	Synaptic vesicle cycle - Mus musculus (mouse)	2
mmu00982	Drug metabolism - cytochrome P450 - Mus musculus (mouse)	2
mmu04260	Cardiac muscle contraction - Mus musculus (mouse)	2
mmu05146	Amoebiasis - Mus musculus (mouse)	2
mmu04922	Glucagon signaling pathway - Mus musculus (mouse)	2
mmu00330	Arginine and proline metabolism - Mus musculus (mouse)	2
mmu04650	Natural killer cell mediated cytotoxicity - Mus musculus (mouse)	2
mmu04810	Regulation of actin cytoskeleton - Mus musculus (mouse)	2
mmu05200	Pathways in cancer - Mus musculus (mouse)	2
mmu04921	Oxytocin signaling pathway - Mus musculus (mouse)	2
mmu04725	Cholinergic synapse - Mus musculus (mouse)	2
mmu05164	Influenza A - Mus musculus (mouse)	2
mmu04015	Rap1 signaling pathway - Mus musculus (mouse)	2
mmu05143	African trypanosomiasis - Mus musculus (mouse)	2
mmu04976	Bile secretion - Mus musculus (mouse)	2
mmu04024	cAMP signaling pathway - Mus musculus (mouse)	2
mmu04261	Adrenergic signaling in cardiomyocytes - Mus musculus (mouse)	2
mmu05310	Asthma - Mus musculus (mouse)	1
mmu05321	Inflammatory bowel disease (IBD) - Mus musculus (mouse)	1
mmu05031	Amphetamine addiction - Mus musculus (mouse)	1
mmu00030	Pentose phosphate pathway - Mus musculus (mouse)	1
mmu00120	Primary bile acid biosynthesis - Mus musculus (mouse)	1
mmu00760	Nicotinate and nicotinamide metabolism - Mus musculus (mouse)	1
mmu04724	Glutamatergic synapse - Mus musculus (mouse)	1
mmu04964	Proximal tubule bicarbonate reclamation - Mus musculus (mouse)	1
mmu01040	Biosynthesis of unsaturated fatty acids - Mus musculus (mouse)	1
mmu04723	Retrograde endocannabinoid signaling - Mus musculus (mouse)	1
mmu04742	Taste transduction - Mus musculus (mouse)	1
mmu00564	Glycerophospholipid metabolism - Mus musculus (mouse)	1
mmu03013	RNA transport - Mus musculus (mouse)	1
mmu05162	Measles - Mus musculus (mouse)	1
mmu04350	TGF-beta signaling pathway - Mus musculus (mouse)	1
mmu04750	Inflammatory mediator regulation of TRP channels - Mus musculus (mouse)	1
mmu04550	Signaling pathways regulating pluripotency of stem cells - Mus musculus (mouse)	1
mmu04370	VEGF signaling pathway - Mus musculus (mouse)	1
mmu05140	Leishmaniasis - Mus musculus (mouse)	1
mmu05014	Amyotrophic lateral sclerosis (ALS) - Mus musculus (mouse)	1
mmu04270	Vascular smooth muscle contraction - Mus musculus (mouse)	1
mmu04014	Ras signaling pathway - Mus musculus (mouse)	1
mmu00051	Fructose and mannose metabolism - Mus musculus (mouse)	1
mmu05217	Basal cell carcinoma - Mus musculus (mouse)	1
mmu04910	Insulin signaling pathway - Mus musculus (mouse)	1
mmu00770	Pantothenate and CoA biosynthesis - Mus musculus (mouse)	1
mmu04972	Pancreatic secretion - Mus musculus (mouse)	1
mmu00062	Fatty acid elongation - Mus musculus (mouse)	1
mmu00565	Ether lipid metabolism - Mus musculus (mouse)	1
mmu04068	FoxO signaling pathway - Mus musculus (mouse)	1
mmu04130	SNARE interactions in vesicular transport - Mus musculus (mouse)	1
mmu00010	Glycolysis / Gluconeogenesis - Mus musculus (mouse)	1
mmu04727	GABAergic synapse - Mus musculus (mouse)	1
mmu04640	Hematopoietic cell lineage - Mus musculus (mouse)	1
mmu03018	RNA degradation - Mus musculus (mouse)	1
mmu04672	Intestinal immune network for IgA production - Mus musculus (mouse)	1
mmu00910	Nitrogen metabolism - Mus musculus (mouse)	1
mmu00500	Starch and sucrose metabolism - Mus musculus (mouse)	1
mmu04916	Melanogenesis - Mus musculus (mouse)	1
mmu05161	Hepatitis B - Mus musculus (mouse)	1
mmu04540	Gap junction - Mus musculus (mouse)	1
mmu00380	Tryptophan metabolism - Mus musculus (mouse)	1
mmu05322	Systemic lupus erythematosus - Mus musculus (mouse)	1
mmu04960	Aldosterone-regulated sodium reabsorption - Mus musculus (mouse)	1
mmu05218	Melanoma - Mus musculus (mouse)	1
mmu04970	Salivary secretion - Mus musculus (mouse)	1
mmu04110	Cell cycle - Mus musculus (mouse)	1
mmu00052	Galactose metabolism - Mus musculus (mouse)	1
mmu05205	Proteoglycans in cancer - Mus musculus (mouse)	1
mmu05340	Primary immunodeficiency - Mus musculus (mouse)	1
mmu04912	GnRH signaling pathway - Mus musculus (mouse)	1
mmu03410	Base excision repair - Mus musculus (mouse)	1
mmu04340	Hedgehog signaling pathway - Mus musculus (mouse)	1
mmu04720	Long-term potentiation - Mus musculus (mouse)	1
mmu05033	Nicotine addiction - Mus musculus (mouse)	1
mmu00514	Other types of O-glycan biosynthesis - Mus musculus (mouse)	1
mmu04064	NF-kappa B signaling pathway - Mus musculus (mouse)	1
mmu00650	Butanoate metabolism - Mus musculus (mouse)	1
mmu00620	Pyruvate metabolism - Mus musculus (mouse)	1
mmu04152	AMPK signaling pathway - Mus musculus (mouse)	1
mmu04520	Adherens junction - Mus musculus (mouse)	1
mmu04610	Complement and coagulation cascades - Mus musculus (mouse)	1
mmu04210	Apoptosis - Mus musculus (mouse)	1
mmu04974	Protein digestion and absorption - Mus musculus (mouse)	1
mmu04066	HIF-1 signaling pathway - Mus musculus (mouse)	1
mmu01200	Carbon metabolism - Mus musculus (mouse)	1
mmu01130	Biosynthesis of antibiotics - Mus musculus (mouse)	1
mmu00230	Purine metabolism - Mus musculus (mouse)	1
mmu04744	Phototransduction - Mus musculus (mouse)	1
mmu04919	Thyroid hormone signaling pathway - Mus musculus (mouse)	1
mmu00740	Riboflavin metabolism - Mus musculus (mouse)	1
mmu04971	Gastric acid secretion - Mus musculus (mouse)	1
mmu05145	Toxoplasmosis - Mus musculus (mouse)	1
mmu04380	Osteoclast differentiation - Mus musculus (mouse)	1
mmu04911	Insulin secretion - Mus musculus (mouse)	1
mmu04071	Sphingolipid signaling pathway - Mus musculus (mouse)	1
mmu04151	PI3K-Akt signaling pathway - Mus musculus (mouse)	1
mmu04662	B cell receptor signaling pathway - Mus musculus (mouse)	1
mmu04622	RIG-I-like receptor signaling pathway - Mus musculus (mouse)	1
